# Supplementary material for: Tracing and constraining anthropogenic aerosol iron fluxes to the North Atlantic Ocean using iron isotopes
Source: Nat Commun. 2019 Jun 14;10:2628. doi: 10.1038/s41467-019-10457-w (PMC6570766; doi:10.1038/s41467-019-10457-w)
Supplement: Supplementary file 2 — Supplementary Data 1 [file 41467_2019_10457_MOESM2_ESM.xlsx]

## Sheet: FSU data
Cruise	Start Date	End Date	Start Lat	End Lat	Start Long	End Long	Airmass	Sample-ID	Bulk Fe	Soluble Fe	Fe solubility	Bulk (Pb/Al)	Bulk δ56Fe	2σ error	Soluble δ56Fe	2σ error	Bulk blank	Soluble Blank
GA03	mm/dd/yy	mm/dd/yy	°N	°N	°W	°W	(3 day BT)		ng/m-3	ng/m-3	%		‰-IRMM	‰	‰-IRMM	‰	%	%
USGT-10	2010-10-15	2010-10-16	38.32	38.3334	9.66	9.66995	Euro.	5037	147.428	2.81426	1.9089	0.0194141	-0.155837	0.0320482	-1.57688	0.0757747	4.68964	1.50685
USGT-10	2010-10-16	2010-10-17	38.3292	38.3295	9.66383	9.66042	Euro.	5145	109.937	4.01836	3.65514	0.0121578	-	-	-1.11474	0.041899	4.10486	0.704539
USGT-10	2010-10-17	2010-10-19	38.3297	35.201	9.66043	16.0023	Euro.	5197	61.8797	2.98425	4.82266	0.0028025	0.0500797	0.0457364	-0.860373	0.0554232	60*	0.962006
USGT-10	2010-10-19	2010-10-20	35.201	34.0943	16.0023	17.5678	Euro.	5299	6.89347	1.42641	20.6922	0.0040338	0.306148	0.0363997	-0.775576	0.0709405	82*	2.62485
USGT-10	2010-10-25	2010-10-28	24.0055	17.3547	22.0028	18.2509	Saharan	5729a	2150	11.023	0.512697	0.000637391	0.13559	0.0328798	0.0825647	0.0332211	0.27182	0.315814
USGT-10	2010-10-25	2010-10-28	24.0055	17.3547	22.0028	18.2509	Saharan	5729b	2150	11.023	0.512697	0.000637391	0.17155	0.0390137	-	-	0.297979	0
USGT-10	2010-10-28	2010-10-29	17.36	17.3595	18.2503	18.2534	Saharan	5738	2100.49	9.4416	0.449496	0.000630471	0.0849612	0.0358697	0.0536088	0.0389471	0.347807	0.518604
USGT-10	2010-10-29	2010-10-30	17.3482	17.3537	20.019	20.8277	Saharan	5848	3770	10.0773	0.267303	0.000390429	0.0904348	0.036448	0.0605412	0.0332065	0.25404	0.579227
USGT-10	2010-10-30	2010-10-31	17.3567	17.355	20.8272	20.8568	Saharan	5870	4910	9.82199	0.20004	0.000396788	0.108902	0.0481175	0.0921282	0.0286411	0.153078	0.466361
USGT-10	2010-10-31	2010-11-01	17.3517	17.3515	20.9083	22.7855	Saharan	5965	1800	10.3077	0.572652	0.000836227	0.10899	0.0292404	0.118811	0.0324221	0.275394	0.292996
USGT-11	2011-11-08	2011-11-09	39.6993	39.35	69.7978	69.54	N. Amer.	6319	80.2452	2.18896	2.72784	0.00241595	-0.0369805	0.0436267	-1.07169	0.0483811	7.98665	1.46812
USGT-11	2011-11-12	2011-11-13	38.3312	38.3638	68.8745	68.8577	N. Amer.	6546	38.2841	0.868911	2.26964	0.00928323	-0.108355	0.0391012	-1.19432	0.0700671	10.9332	2.97976
USGT-11	2011-11-13	2011-11-15	38.3638	37.581	68.8577	68.4007	N. Amer.	6677a	17.5096	0.987605	5.64036	0.00533921	-0.158923	0.0459816	-1.11661	0.0670918	17.917	1.6964
USGT-11	2011-11-13	2011-11-15	38.3638	37.581	68.8577	0	N. Amer.	6677b	17.5096	0.987605	5.64036	0.00533921	-	-	-1.30676	0.0763821	-	2.85418
USGT-11	2011-11-13	2011-11-15	38.3638	37.581	68.8577	0	N. Amer.	6677c	17.5096	0.987605	5.64036	0.00533921	-	-	-1.32723	0.0958455	-	3.78281
USGT-11	2011-12-04	2011-12-05	22.358	22.3763	35.8695	35.868	Saharan	7860a	2250	6.99994	0.311109	0.000412649	0.0949981	0.0401734	0.0700838	0.0320874	0.245822	0.479962
USGT-11	2011-12-04	2011-12-05	22.358	22.3763	35.8695	35.868	Saharan	7860b	2250	6.99994	0.311109	0.000412649	0.106528	0.0403644	-	-	0.245169	-
USGT-11	2011-12-06	2011-12-07	20.8838	19.433	32.6248	29.383	Saharan	7946	1580	4.94365	0.312889	0.000357965	0.120144	0.0360071	0.105677	0.0309109	0.223471	0.434134
USGT-11	2011-12-07	2011-12-08	19.433	19.433	29.383	29.383	Saharan	8004	2529.85	10.6078	0.419305	0.000350094	0.100761	0.0334931	0.0981236	0.0311083	0.176387	0.256454
USGT-11	2011-12-08	2011-12-09	19.433	18.127	29.383	26.1333	Saharan	8044	3600	8.21049	0.228069	0.000407834	0.159982	0.0487583	0.0678748	0.0340744	0.143013	0.37874
USGT-11	2011-12-09	2011-12-09	17.7534	17.4	25.3117	24.5334	Saharan	8045a	5650	24.3702	0.431332	0.000410379	0.139969	0.0454458	0.10476	0.030133	0.25834	0.372386
USGT-11	2011-12-09	2011-12-09	17.7534	17.4	25.3117	24.5334	Saharan	8045b	5650	24.3702	0.431332	0.000410379	0.159982	0.0487583	-	-	0.26914	-
* excluded from averages due to high calculated blank component
a and b refer to multiple filters from the same deployment
Columns A-J, M from Shelley et al. (2015), Columns K-L from Wozniak et al (2013; 2015).

## Sheet: UA data
Cruise	Start Date	End Date	Start Lat	End Lat	Start Long	End Long	Airmass	Sample-ID	Leach medium	Dissolved Fe	Blank corrected dissolved Fe	Soluble δ56Fe	2σ error	f(aerosol)	f(blank)	Blank corrected soluble δ56Fe
GA03	mm/dd/yy	mm/dd/yy	°N	°N	°W	°W	(3 day BT)			nmol kg-1	nmol kg-1	‰-IRMM	‰
		-	-	-		-	-	UPW-blank	-	0.0799804	-	-	-	-	-	-
		-	-	-		-	-	Seawater	-	2.62601	-	-0.0900158	0.0285813	-	-	-
USGT-11	2011-11-12	2011-11-13	38.3312	38.3638	68.8745	68.8577	N. Amer.	6546	Seawater	15.664	13.0379	-1.22298	0.02855	0.832353	0.167647	-1.45117
USGT-11	2011-11-12	2011-11-13	38.3312	38.3638	68.8745	68.8577	N. Amer.	6546	Seawater	17.1255	14.4995	-1.23522	0.0289834	0.846661	0.153339	-1.44263
USGT-10	2010-10-30	2010-10-31	17.3567	17.355	20.8272	20.8568	Saharan	5870	Seawater	14.0616	11.4356	0.0543964	0.0335768	0.813249	0.186751	0.0875585
USGT-10	2010-10-30	2010-10-31	17.3567	17.355	20.8272	20.8568	Saharan	5870	Seawater	23.8908	21.2647	0.0931976	0.0295663	0.890082	0.109918	0.115823
USGT-10	2010-10-30	2010-10-31	17.3567	17.355	20.8272	20.8568	Saharan	5870	Ultrapure water	14.8506	14.7706	0.035422	0.0290865	-	-	-
USGT-10	2010-10-30	2010-10-31	17.3567	17.355	20.8272	20.8568	Saharan	5870	Ultrapure water	13.3735	13.2935	0.0489422	0.0310869	-	-	-
Columns A-I from Shelley et al. (2015).
